# Supplementary material for: Dual pharmacological inhibition of glutathione and thioredoxin systems synergizes to kill colorectal carcinoma stem cells
Source: Cancer Med. 2016 Aug 3;5(9):2544–57. doi: 10.1002/cam4.844 (PMC5055185; doi:10.1002/cam4.844)
Supplement: Supplementary file 2 — Table S1. Sequences of oligos and fluorescent probes used in this study. [file CAM4-5-2544-s002.xlsx]

## Sheet: UniversalProbes
Oligo Name	Sequence
GSTA1#53F	acggtgacagcgtttaacaa
GSTA1#53R	ccgtgcattgaagtagtgga
GSTA2#53F	aaggtgacagcatttaacaaagc
GSTA2#53R	tctgccccgtatattggagt
GSTA3#8F	gatgccaagattgccttgat
GSTA3#8R	ttgtccatggctctgtaacact
GSTA4#62F	acagttgtacaagttgcaggatg
GSTA4#62R	aatttcaaccatgggcactt
GSTA5#53F	gccacgacagtgacagagttta
GSTA5#53R	cattggagtagtggagcttgg
GSTM1#35F	cacaagatcacccagagcaa
GSTM1#35R	tctccaaaatgtccacacga
GSTM2#27F	catggtttcttggggacaa
GSTM2#27R	tccttcaggtttgggaagg
GSTM3#85F	ccaatggctggatgtgaaat
GSTM3#85R	tccaggaggtagggcagatt
GSTM4#60F	tgctacagccctgactttga
GSTM4#60R	tgatcttgtctccaacaaaccat
GSTM5#35F	aatgccatcctgcgctac
GSTM5#35R	ttctccaaaatgtccacacg
GSTP1#56F	tctccctcatctacaccaactatg			Data of GSTP1 were reproduced by ABI Taqman probe.
GSTP1#56R	aggtcttgcctccctggt
GSTK1#62F	tatttggctctgaccggatg
GSTK1#62R	tagggcccatccacttctct
GSTO1#11F	tacctcatctggccctggt
GSTO1#11R	gctgccatccacagtttca
GSTO2#8F	gagatgtgggagagaatgcac
GSTO2#8R	gaaggtggtgttctgatactcaag
GSTT1#15F	aggacggggacttcacct
GSTT1#15R	ccttatatttgcgcgtcagg
GSTT2#64F	aatggcatccccttagagc
GSTT2#64R	cttgagcgtcggcagttt
GSTZ1#25F	ccttagtcgtcggcaggtc
GSTZ1#25R	aataggaatagaggatgggcttc
TableS1
Sequences of oligos and fluorescent probes used in this study
Oligo Name denotes each gene and the number (#) of fluorescent probe (Universal Probe Library, Roche). F: forward primer, R: reverse primer.
See spreadsheet2 as well.
		1

## Sheet: ABITaqman
Gene Name	TaqmanCat#
GCLC	Hs00155249_m1
CLCM	Hs00157694_m1
PRDX1	Hs00602020_mH
TXN	Hs01555214_g1
TXNRD1	Hs00917067_m1
G6PD	Hs00166169_m1
IDH1	Hs01855675_s1
ME1	Hs00159110_m1
BBC3	Hs00248075_m1
CDKN1A	Hs00355782_m1
GSTP1	Hs00943350_g1
18S rRNA	4352930E(Thermo)
TableS1
Taqman probes and their catalogue numbers used in this study
See spreadsheet1 as well.
