# Supplementary material for: Dual pharmacological inhibition of glutathione and thioredoxin systems synergizes to kill colorectal carcinoma stem cells
Source: Cancer Med. 2016 Aug 3;5(9):2544–57. doi: 10.1002/cam4.844 (PMC5055185; doi:10.1002/cam4.844)
Supplement: Supplementary file 3 — Table S2. Expression profiles of 17 classes of GST. [file CAM4-5-2544-s003.xlsx]

## Sheet: GSTdeltaCT
Cell Name	GSTA1	GSTA2	GSTA3	GSTA4	GSTA5	GSTK1	GSTM1	GSTM2	GSTM3	GSTM4	GSTM5	GSTO1	GSTO2	GSTP1	GSTT1	GSTT2	GSTZ1
OUMS36	23	23	16.27	7.47	23	5.43	5.44	6.48	5.93	7.92	10.25	2.77	10.4	6.76	9.43	8.43	10.29
TIG3	23	23	23	9.3	23	7.65	7.86	8.86	7.99	10.01	13.03	5	12.13	6.73	10.24	14.77	12
TIG119	19.03	23	23	9.75	23	6.92	7.04	7.7	6.83	10	8.79	4.9	14.01	7.52	8.95	11.94	11.62
TIG111	18.85	20.04	23	9.02	23	5.97	5.13	7.03	5.98	8.58	8	3.85	12.95	6.01	23	10.96	11
DF	18.52	23	23	9.65	23	7.53	9.61	19.74	8.66	11.62	11.68	4.64	15.55	7.43	23	10.63	10.76
CTOS40	18.97	23	23	11.5	23	6.97	6.32	14.03	8.94	7.68	23	7.7	9.96	4.64	23	17.98	11.99
CTOS42	21.01	23	23	10.75	23	4.98	5.17	11.18	7.98	8.62	11.66	6.36	9.97	5.08	23	16.01	11.98
CTOS68	12	12.63	19.61	10.68	21.8	6.45	7.61	13.65	11.81	5.88	9.93	6.53	9.7	5.49	11.66	13.68	10.83
CTOS71	13.9	15.01	20.62	7.8	23	4.83	4.95	11.35	9.97	5.91	7.85	4.52	7.84	1.58	23	14.31	9.97
CTOS76	20.27	22.29	23	11.28	23	7.28	6.69	14.28	8.82	7.09	11.14	8.3	11.24	5.86	23	17.25	12
CTOS86	11.35	10.5	18.88	8.44	23	4.71	6.05	14.03	10	7.95	23	3.97	8.98	4.56	23	16.93	10
CTOS88	9.25	9.16	18.14	9.25	20.35	4.24	3.72	8.57	9.89	5.94	23	5.23	8.73	5.11	7.24	15.78	9.21
Ttest(Fibro/CTOS)	0.0323198	0.0441704	0.641955	0.244927	0.206798	0.139938	0.199437	0.386211	0.00503742	0.0052609	0.134122	0.0440365	0.00237001	0.00747613	0.329302	0.00186207	0.642177
Ftest(Fibro/CTOS)	0.182741	0.0105079	0.41583	0.396301	#DIV/0!	0.680262	0.411057	0.0429571	0.95487	0.559719	0.0334384	0.31398	0.201269	0.128009	0.797908	0.259667	0.321487
TableS2
Expression profiles of 17 classes of GST
Each gene expression is represented as deltaCT value.
Gray-shaded '23' denotes interim delta CT due to under detection level.
Difference of mean values (fibroblasts vs CTOSs) was analyzed by t-test, according to homoscedasticity, which was determined by F-test.
OUMS36, TIG3, TIG119, TIG111 and DF: fibroblasts
CTOS: cancer tissue-originated spheroids
