# Supplementary material for: Dual pharmacological inhibition of glutathione and thioredoxin systems synergizes to kill colorectal carcinoma stem cells
Source: Cancer Med. 2016 Aug 3;5(9):2544–57. doi: 10.1002/cam4.844 (PMC5055185; doi:10.1002/cam4.844)
Supplement: Supplementary file 4 — Table S3. Inhibition of GSTπ and/or TXNRD on cellular survival of embryonic fibroblasts. [file CAM4-5-2544-s004.xlsx]

## Sheet: OUMS
OUMS-36	Embryonic Fibroblasts
IC50 Aura	1.78552
IC50 Pipe	9.36042
CI 1:20	1.6261
CI 1:10	0.73164
CI 1:5	0.8174
CI 2:5	0.77694
%	Average	SD	#1	#2	#3	#4	#5	#6	#7
Control	100	0	100	100	100	100	100	100	100
Aura4	6	6	8	8	12	14	0	0	0
Aura2	39.8571	31.7408	26	50	44	100	0	17	42
Aura1	87.8571	25.9	123	124	66	91	65	77	69
Pipe10	49.1667	31.3842	40	60	42	57	96	0
Pipe5	84.6667	24.5818	94	91	59	92	119	53
Pipe2.5	107.667	46.719	104	110	83	100	194	55
Aura0.5+Pipe10	56.5	5.91608	51	63	60	52
Aura0.25+Pipe5	77.5	4.79583	74	83	80	73
Aura1+Pipe10	12	16.9706			24	36	0	0	0
Aura0.5+Pipe5	45.4	21.8243			45	82	41	34	25
Aura0.25+Pipe2.5	73	28.4781			50	98	108	45	64
Aura2+Pipe10	4	4.58258	3	9					0
Aura1+Pipe5	32.7143	27.0044	63	45	29	66	0	26	0
Aura0.5+Pipe2.5	75.7143	28.129	73	125	60	92	37	83	60
Aura2+Pipe5	18.6667	21.3854	42	14					0
Aura1+Pipe2.5	46.6667	47.0035	94	46					0
TableS3
Inhibition of GSTpi and/or TXNRD on cellular survival of embryonic fibroblasts
Fibroblasts were incubated with designated concentration of each inhibitor (unit: microM).
Ratio of survived cells (Drugs treated/Untreated) was represented as %.
Number (#) denotes different passage points.
Half-maximal inhibitory concentrations (IC50) and Combination Indices (CIs) were calculated based on average % against serial dilution of drug concentration and combination.
SD: standard deviation, TXNRD: thioredoxin reductase
See other spreadsheets for different cell types.
See the last spreadsheet for statistical analysis

## Sheet: TIG3
TIG-3	Embryonic Fibroblasts
IC50 Aura	1.96026
IC50 Pipe	10.6247
CI 1:20	1.16888
CI 1:10	1.17
CI 1:5	0.90099
CI 2:5	1.08487
%	Average	SD	#1	#2	#3	#4	#5	#6	#7
Control	100		100	100	100	100	100	100	100
Aura4	9.57143	8.99735	9	5	24	11	18	0	0
Aura2	61.4286	33.1102	79	21	123	46	70	42	49
Aura1	83.1429	28.0442	83	33	115	70	112	75	94
Pipe10	64	26.2145	71	22	66	49	77		99
Pipe5	79.5	20.511	82	60	112	58	92		73
Pipe2.5	111.833	25.647	107	154	95	81	107		127
Aura0.5+Pipe10	52	16.1038	59	29	54	66
Aura0.25+Pipe5	95.5	16.4215	118	79	95	90
Aura1+Pipe10	35.8	39.455			93	31	55	0	0
Aura0.5+Pipe5	78.8	22.4321			105	57	79	97	56
Aura0.25+Pipe2.5	105.2	15.4984			113	83	102	103	125
Aura2+Pipe10	4	3.60555	7	5				0
Aura1+Pipe5	69.1667	32.5725	78	30	122	44	82	59
Aura0.5+Pipe2.5	81.6667	25.7268	82	40	98	75	117	78
Aura2+Pipe5	30.5	31.2677	71	13				0	38
Aura1+Pipe2.5	72	30.4302	92	27				89	80
TableS3
Inhibition of GSTpi and/or TXNRD on cellular survival of embryonic fibroblasts
Fibroblasts were incubated with designated concentration of each inhibitor (unit: microM).
Ratio of survived cells (Drugs treated/Untreated) was represented as %.
Number (#) denotes different passage points.
Half-maximal inhibitory concentrations (IC50) and Combination Indices (CIs) were calculated based on average % against serial dilution of drug concentration and combination.
SD: standard deviation, TXNRD: thioredoxin reductase
See other spreadsheets for different cell types.
See the last spreadsheet for statistical analysis

## Sheet: TIG111
TIG-111	Dermal Fibroblasts	34 years old
IC50 Aura	1.74523
IC50 Pipe	8.04308
CI 1:20	1.1085
CI 1:10	0.94977
CI 1:5	0.7306
CI 2:5	0.75825
%	Average	SD	#1	#2	#3	#4	#5	#6	#7
Control	100	0	100	100	100	100	100	100	100
Aura4	0	0	0		0	0	0
Aura2	41.75	32.3973	42		0	46	79
Aura1	94.25	33.0794	79		97	62	139
Pipe10	19.75	31.4364	13	0	0			66
Pipe5	95	24.6712	69	82	125			104
Pipe2.5	110	20.0333	85	103	123			129
Aura0.5+Pipe10	14.3333	12.897				18	0	25
Aura0.25+Pipe5	89.3333	9.29157				79	92	97
Aura1+Pipe10	3.66667	6.35085	11	0	0
Aura0.5+Pipe5	33.5	32.3033	25	0	0	69	74	33
Aura0.25+Pipe2.5	111.667	32.3708	73	89	149	93	150	116
Aura2+Pipe10	0	#DIV/0!		0
Aura1+Pipe5	25.6667	29.1936	18	0	0	32	79	25
Aura0.5+Pipe2.5	58.6667	33.6135	41	27	22	77	106	79
Aura2+Pipe5	3.75	7.5		0		15	0	0
Aura1+Pipe2.5	35.75	11.0567		37		35	49	22
TableS3
Inhibition of GSTpi and/or TXNRD on cellular survival of dermal fibroblasts
Fibroblasts were incubated with designated concentration of each inhibitor (unit: microM).
Ratio of survived cells (Drugs treated/Untreated) was represented as %.
Number (#) denotes different passage points.
Half-maximal inhibitory concentrations (IC50) and Combination Indices (CIs) were calculated based on average % against serial dilution of drug concentration and combination.
SD: standard deviation, TXNRD: thioredoxin reductase
See other spreadsheets for different cell types.
See the last spreadsheet for statistical analysis

## Sheet: TIG119
TIG-119	Dermal Fibroblasts	6 years old
IC50 Aura	1.16605
IC50 Pipe	7.47691
CI 1:20	0.92374
CI 1:10	0.98274
CI 1:5	0.90092
CI 2:5	1.04189
%	Average	SD	#1	#2	#3	#4	#5	#6	#7
Control	100	0	100	100	100	100	100	100	100
Aura4	5	8.66025	0	0		15
Aura2	31.6667	27.4287	47	0		48
Aura1	53.3333	27.7909	75	22		63
Pipe10	27	19.3046	28	0	45		35
Pipe5	80.75	31.2876	64	95	47		117
Pipe2.5	95.75	17.9141	83	121	83		96
Aura0.5+Pipe10	3.33333	5.7735			10	0	0
Aura0.25+Pipe5	55.6667	22.0303			45	41	81
Aura1+Pipe10	9	12.7279	18	0
Aura0.5+Pipe5	33.4	21.7325	53	0	35	52	27
Aura0.25+Pipe2.5	87.6	29.399	73	60	69	130	106
Aura2+Pipe10	#DIV/0!	#DIV/0!
Aura1+Pipe5	28.8	20.2657	30	0	35	56	23
Aura0.5+Pipe2.5	56.6	27.6641	56	19	53	97	58
Aura2+Pipe5	6	5.2915			10	8	0
Aura1+Pipe2.5	39.3333	25.4231			34	67	17
TableS3
Inhibition of GSTpi and/or TXNRD on cellular survival of dermal fibroblasts
Fibroblasts were incubated with designated concentration of each inhibitor (unit: microM).
Ratio of survived cells (Drugs treated/Untreated) was represented as %.
Number (#) denotes different passage points.
Half-maximal inhibitory concentrations (IC50) and Combination Indices (CIs) were calculated based on average % against serial dilution of drug concentration and combination.
SD: standard deviation, TXNRD: thioredoxin reductase
See other spreadsheets for different cell types.
See the last spreadsheet for statistical analysis

## Sheet: DF
DF	Adult Dermal Fibroblasts (Purchased)
IC50 Aura	1.5855
IC50 Pipe	6.30386
CI 1:10	0.77071
CI 1:5	0.85228
CI 2:5	0.95331
%	Average	SD	#1	#2	#3	#4	#5	#6	#7
Control	100		100	100	100	100	100	100	100
Aura4	0	0	0	0	0	0
Aura2	33	5.2915	38	32	36	26
Aura1	88.25	28.3005	83	77	129	64
Pipe10	12.5	14.6663	2	32		0	0	12	29
Pipe5	80.3333	16.3911	81	80		83	109	67	62
Pipe2.5	94.8333	30.3474	90	66		66	124	84	139
Aura0.5+Pipe10	#DIV/0!	#DIV/0!
Aura0.25+Pipe5	#DIV/0!	#DIV/0!
Aura1+Pipe10	1.42857	3.35942	1	9	0	0	0	0	0
Aura0.5+Pipe5	20.1429	16.6276	24	26	22	9	9	0	51
Aura0.25+Pipe2.5	78.7143	30.4232	66	57	120	44	122	68	74
Aura2+Pipe10	0	0			0		0	0	0
Aura1+Pipe5	10.4286	14.351	14	35	0	0	0	0	24
Aura0.5+Pipe2.5	68.7143	22.6915	77	71	108	59	43	44	79
Aura2+Pipe5	0	0			0		0	0	0
Aura1+Pipe2.5	39	32.0312			79		22	6	49
TableS3
Inhibition of GSTpi and/or TXNRD on cellular survival of dermal fibroblasts
Fibroblasts were incubated with designated concentration of each inhibitor (unit: microM).
Ratio of survived cells (Drugs treated/Untreated) was represented as %.
Number (#) denotes different passage points.
Half-maximal inhibitory concentrations (IC50) and Combination Indices (CIs) were calculated based on average % against serial dilution of drug concentration and combination.
SD: standard deviation, TXNRD: thioredoxin reductase
See other spreadsheets for different cell types.
See the last spreadsheet for statistical analysis

## Sheet: TIG102
TIG-102	Dermal Fibroblasts	97 years old
IC50 Aura	1.09256
IC50 Pipe	7.8884
CI 1:20	0.78778
CI 1:10	0.8132
CI 1:5	1.1746
CI 2:5	0.78362
%	Average	SD	#1	#2	#3	#4	#5	#6	#7
Control	100	0	100	100	100	100	100	100	100
Aura4	0	0	0		0
Aura2	21	29.6985	0		42
Aura1	48.5	6.36396	44		53
Pipe10	27.6667	47.9201	0	83		0
Pipe5	86.3333	28.1129	54	100		105
Pipe2.5	105.667	36.6924	83	86		148
Aura0.5+Pipe10	0	0			0	0
Aura0.25+Pipe5	37	14.1421			47	27
Aura1+Pipe10	0	0	0	0
Aura0.5+Pipe5	26	23.622	0	12	47	45
Aura0.25+Pipe2.5	83.75	15.327	66	98	95	76
Aura2+Pipe10	0	#DIV/0!		0
Aura1+Pipe5	50.3333	63.7364		0	29	122
Aura0.5+Pipe2.5	76	52		44	48	136
Aura2+Pipe5	0	0		0	0	0
Aura1+Pipe2.5	14.3333	14.5029		14	29	0
TableS3
Inhibition of GSTpi and/or TXNRD on cellular survival of dermal fibroblasts
Fibroblasts were incubated with designated concentration of each inhibitor (unit: microM).
Ratio of survived cells (Drugs treated/Untreated) was represented as %.
Number (#) denotes different passage points.
Half-maximal inhibitory concentrations (IC50) and Combination Indices (CIs) were calculated based on average % against serial dilution of drug concentration and combination.
SD: standard deviation, TXNRD: thioredoxin reductase
See other spreadsheets for different cell types.
See the last spreadsheet for statistical analysis

## Sheet: CTOS71
CTOS#71	Coloreactal carcinoma-derived
IC50 Aura	2.21242
IC50 Pipe	6.00941
CI 1:20	0.2466
CI 1:10	0.18767
CI 1:5	0.23954
CI 2:5	0.33619
%	Average	SD	#1	#2	#3	#4	#5	#6	#7	#8
Control	100		100	100	100	100	100	100	100	100
Aura4	33.1429	11.8804	23		30	33	20	31	39	56
Aura2	55.3333	14.2922			71	54	57	49	32	69
Aura1	70.2	10.663			77	62		56	75	81
Pipe10	27.8	7.52994	21			20	35	27	36
Pipe5	60.8	20.315	46			42	93	57	66
Pipe2.5	80.8	20.511	96			59	102	88	59
Aura0.5+Pipe10	17.3333	5.50757						17	12	23
Aura0.25+Pipe5	26.3333	9.60902						16	28	35
Aura1+Pipe10	9.5	0.707107					10	9
Aura0.5+Pipe5	25	3.91578					23	21	26	30
Aura0.25+Pipe2.5	34.25	8.53913					25	29	41	42
Aura2+Pipe10	18.8	6.18061	18	19		25	9	23
Aura1+Pipe5	24.2857	8.19988	25	29		33	10	23	32	18
Aura0.5+Pipe2.5	35.7143	13.5119	27	30		60	17	41	40	35
Aura2+Pipe5	29.6	12.6016	26	16		48			36	22
Aura1+Pipe2.5	38.4	12.7593	32	22		56			38	44
TableS3
Inhibition of GSTpi and/or TXNRD on cellular survival of CTOS
Fibroblasts were incubated with designated concentration of each inhibitor (unit: microM).
Ratio of survived cells (Drugs treated/Untreated) was represented as %.
Number (#) denotes different passage points.
Half-maximal inhibitory concentrations (IC50) and Combination Indices (CIs) were calculated based on average % against serial dilution of drug concentration and combination.
CTOS: cancer tissue-originated spheroids, SD: standard deviation, TXNRD: thioredoxin reductase
See other spreadsheets for different cell types.
See the last spreadsheet for statistical analysis

## Sheet: CTOS76
CTOS#76	Coloreactal carcinoma-derived
IC50 Aura	2.82976
IC50 Pipe	7.15011
CI 1:20	0.65376
CI 1:10	0.48382
CI 1:5	0.32474
CI 2:5	0.42663
%	Average	SD	#1	#2	#3	#4	#5	#6	#7	#8
Control	100		100	100	100	100	100	100	100	100
Aura4	39.5	11.3578	36	56	30				36
Aura2	56.4	24.8254		88	48	77			32	37
Aura1	68.4	20.7678		93	55	84			42	68
Pipe10	32.3333	18.9033				47	39	11
Pipe5	73	29.6536	44			111	81		56
Pipe2.5	81.75	28.5234	52			118	89		68
Aura0.5+Pipe10	8.66667	7.76745		15		0	11
Aura0.25+Pipe5	27	3.60555		24		26	31
Aura1+Pipe10	5	7.07107				0	10
Aura0.5+Pipe5	31.8333	7.83369		26		23	29	44	31	38
Aura0.25+Pipe2.5	43.5	7.50555		34				49	41	50
Aura2+Pipe10	#DIV/0!	#DIV/0!
Aura1+Pipe5	29.8	8.07465	21		41			27	35	25
Aura0.5+Pipe2.5	40.6	12.2393	22		42			56	44	39
Aura2+Pipe5	13.25	8.5	5	10					13	25
Aura1+Pipe2.5	30.25	12.1209	14	40					28	39
TableS3
Inhibition of GSTpi and/or TXNRD on cellular survival of CTOS
Fibroblasts were incubated with designated concentration of each inhibitor (unit: microM).
Ratio of survived cells (Drugs treated/Untreated) was represented as %.
Number (#) denotes different passage points.
Half-maximal inhibitory concentrations (IC50) and Combination Indices (CIs) were calculated based on average % against serial dilution of drug concentration and combination.
CTOS: cancer tissue-originated spheroids, SD: standard deviation, TXNRD: thioredoxin reductase
See other spreadsheets for different cell types.
See the last spreadsheet for statistical analysis

## Sheet: CTOS86
CTOS#86	Coloreactal carcinoma-derived
IC50 Aura	3.0224
IC50 Pipe	7.12249
CI 1:20	0.45777
CI 1:10	0.38324
CI 1:5	0.45145
%	Average	SD	#1	#2	#3	#4	#5	#6	#7
Control	100		100	100	100	100	100
Aura4	#DIV/0!	#DIV/0!
Aura2	64.5	3.53553	67	62
Aura1	83.5	12.0208	75	92
Pipe10	39.5	0.707107	39		40
Pipe5	60	12.7279	69		51
Pipe2.5	79	#DIV/0!	79
Aura0.5+Pipe10	18	7.07107		23	13
Aura0.25+Pipe5	33.5	9.19239		40	27
Aura1+Pipe10	#DIV/0!	#DIV/0!
Aura0.5+Pipe5	21	12.53	22	33	8
Aura0.25+Pipe2.5	45.3333	4.50925	45	50	41
Aura2+Pipe10	#DIV/0!	#DIV/0!
Aura1+Pipe5	14.5	12.0208		23	6
Aura0.5+Pipe2.5	42.5	3.53553		40	45
Aura2+Pipe5	#DIV/0!	#DIV/0!
Aura1+Pipe2.5	#DIV/0!	#DIV/0!
TableS3
Inhibition of GSTpi and/or TXNRD on cellular survival of CTOS
Fibroblasts were incubated with designated concentration of each inhibitor (unit: microM).
Ratio of survived cells (Drugs treated/Untreated) was represented as %.
Number (#) denotes different passage points.
Half-maximal inhibitory concentrations (IC50) and Combination Indices (CIs) were calculated based on average % against serial dilution of drug concentration and combination.
CTOS: cancer tissue-originated spheroids, SD: standard deviation, TXNRD: thioredoxin reductase
See other spreadsheets for different cell types.
See the last spreadsheet for statistical analysis

## Sheet: CTOS88
CTOS#88	Coloreactal carcinoma-derived
IC50 Aura	2.33978
IC50 Pipe	4.24532
CI 1:20	0.90202
CI 1:10	0.46649
CI 1:5	0.55899
CI 2:5	0.47636
%	Average	SD	#1	#2	#3	#4	#5	#6	#7
Control	100		100	100	100	100	100	100	100
Aura4	24.3333	8.0829	33		23		17
Aura2	67	5.56776			72	61	68
Aura1	78.3333	11.6762			91	76	68
Pipe10	12.2	7.12039	19		4	16	5	17
Pipe5	44.8	14.1492	44		33	57	29	61
Pipe2.5	75.3333	16.773			56	86	84
Aura0.5+Pipe10	6	5.2915					0	10	8
Aura0.25+Pipe5	26.3333	6.50641					20	33	26
Aura1+Pipe10	10	#DIV/0!			10
Aura0.5+Pipe5	22.2	8.28855			12	32	17	29	21
Aura0.25+Pipe2.5	36.5	6.75771				45	29	38	34
Aura2+Pipe10	4	0	4	4
Aura1+Pipe5	19.25	6.99405	20	20			10	27
Aura0.5+Pipe2.5	30.75	9.56992	28	20			32	43
Aura2+Pipe5	9	1.73205	7	10			10
Aura1+Pipe2.5	23.3333	19.6299	12	12			46
TableS3
Inhibition of GSTpi and/or TXNRD on cellular survival of CTOS
Fibroblasts were incubated with designated concentration of each inhibitor (unit: microM).
Ratio of survived cells (Drugs treated/Untreated) was represented as %.
Number (#) denotes different passage points.
Half-maximal inhibitory concentrations (IC50) and Combination Indices (CIs) were calculated based on average % against serial dilution of drug concentration and combination.
CTOS: cancer tissue-originated spheroids, SD: standard deviation, TXNRD: thioredoxin reductase
See other spreadsheets for different cell types.
See the last spreadsheet for statistical analysis

[truncated: 1 more sheets: Statistics]
